# Supplementary material for: A Qualitative Study on the Implementation of the National Action Plan on Antimicrobial Resistance in Singapore
Source: Antibiotics (Basel). 2023 Jul 31;12(8):1258. doi: 10.3390/antibiotics12081258 (PMC10451196; doi:10.3390/antibiotics12081258)
Supplement: Supplementary file 1 [file antibiotics-12-01258-s001.zip]

Archive with 1 entries (1 files):
- antibiotics-2513994-supplementary.pdf
